# Supplementary material for: Methemoglobinemia, Increased Deformability and Reduced Membrane Stability of Red Blood Cells in a Cat with a CYB5R3 Splice Defect
Source: Cells. 2023 Mar 24;12(7):991. doi: 10.3390/cells12070991 (PMC10093206; doi:10.3390/cells12070991)
Supplement: Supplementary file 1 [file cells-12-00991-s001.zip]

Archive with 3 entries (3 files):
- cells-2249409-supplymentary-done.pdf
- Table_S1_Public_Genomes.xlsx
- Table_S2_private_variants.xlsx
